# Supplementary material for: CD206+ macrophages facilitate wound healing through interactions with Gpnmbhi fibroblasts
Source: EMBO Rep. 2025 Jun 10;26(14):3679–704. doi: 10.1038/s44319-025-00496-4 (PMC12287335; doi:10.1038/s44319-025-00496-4)
Supplement: Supplementary file 5 — Source data Fig. 1 [file 44319_2025_496_MOESM5_ESM.zip]

Archive with 42 entries (30 files):
- Figure 1/
- Figure 1/1B-1C/
- Figure 1/1B-1C/20210806/
- Figure 1/1B-1C/20210806/Compensation_7AAD.fcs
- Figure 1/1B-1C/20210806/Compensation_AF647.fcs
- Figure 1/1B-1C/20210806/Compensation_BV421.fcs
- Figure 1/1B-1C/20210806/Compensation_BV510.fcs
- Figure 1/1B-1C/20210806/Compensation_FITC.fcs
- Figure 1/1B-1C/20210806/Compensation_PE.fcs
- Figure 1/1B-1C/20210806/Compensation_PECy7.fcs
- Figure 1/1B-1C/20210806/Ctrl_3.fcs
- Figure 1/1B-1C/20210831/
- Figure 1/1B-1C/20210831/Compensation_7AAD.fcs
- Figure 1/1B-1C/20210831/Compensation_AF647.fcs
- Figure 1/1B-1C/20210831/Compensation_APCCy7.fcs
- Figure 1/1B-1C/20210831/Compensation_BV421-2.fcs
- Figure 1/1B-1C/20210831/Compensation_BV421.fcs
- Figure 1/1B-1C/20210831/Compensation_PE.fcs
- Figure 1/1B-1C/20210831/Ctrl_1.fcs
- Figure 1/1B-1C/20210831/Ctrl_2.fcs
- Figure 1/1B-1C/20210831/Mrc1-DTR_1.fcs
- Figure 1/1B-1C/20210831/Mrc1-DTR_2.fcs
- Figure 1/1B-1C/20210831/Mrc1-DTR_3.fcs
- Figure 1/1D/
- Figure 1/1D/C1_401.tif
- Figure 1/1D/D2_401.tif
- Figure 1/1E/
- Figure 1/1E/CD206+cells_IHC.pzfx
- Figure 1/1F/
- Figure 1/1F/Mouse_skin_image.pptx
- Figure 1/1G/
- Figure 1/1G/woundsize.pzfx
- Figure 1/1H/
- Figure 1/1H/Day5 Control x4.tif
- Figure 1/1H/Day5 KO x4.tif
- Figure 1/1I/
- Figure 1/1I/082724_F480positive_area.pzfx
- Figure 1/1K/
- Figure 1/1K/Day 14 Control x4.tif
- Figure 1/1K/Day 14 KO x4 .tif
- Figure 1/1L/
- Figure 1/1L/granulation thickness.pzfx
