# Supplementary material for: CD206+ macrophages facilitate wound healing through interactions with Gpnmbhi fibroblasts
Source: EMBO Rep. 2025 Jun 10;26(14):3679–704. doi: 10.1038/s44319-025-00496-4 (PMC12287335; doi:10.1038/s44319-025-00496-4)
Supplement: Supplementary file 6 — Source data Fig. 5 [file 44319_2025_496_MOESM6_ESM.zip]

Archive with 41 entries (31 files):
- Figure 5/
- Figure 5/5B/
- Figure 5/5B/CTRL_x40_Fig/
- Figure 5/5B/CTRL_x40_Fig/Figure1.tif
- Figure 5/5B/CTRL_x40_Fig/Image_CH1.tif
- Figure 5/5B/CTRL_x40_Fig/Image_CH2.tif
- Figure 5/5B/CTRL_x40_Fig/Image_CH3.tif
- Figure 5/5B/CTRL_x40_Fig/Image_CH4.tif
- Figure 5/5B/CTRL_x40_Fig/Image_Overlay.tif
- Figure 5/5B/DTR_x40_Fig/
- Figure 5/5B/DTR_x40_Fig/Fig_2.tif
- Figure 5/5B/DTR_x40_Fig/Image_CH1.tif
- Figure 5/5B/DTR_x40_Fig/Image_CH2.tif
- Figure 5/5B/DTR_x40_Fig/Image_CH3.tif
- Figure 5/5B/DTR_x40_Fig/Image_Overlay.tif
- Figure 5/5B/low_magnification_Fig/
- Figure 5/5B/low_magnification_Fig/CTRL_CD206.tif
- Figure 5/5B/low_magnification_Fig/CTRL_DAPI.tif
- Figure 5/5B/low_magnification_Fig/CTRL_En1.tif
- Figure 5/5B/low_magnification_Fig/CTRL_overlay.tif
- Figure 5/5B/low_magnification_Fig/CTRL_overlay_JPEG.jpg
- Figure 5/5B/low_magnification_Fig/DTR_CD206.tif
- Figure 5/5B/low_magnification_Fig/DTR_DAPI.tif
- Figure 5/5B/low_magnification_Fig/DTR_En1.tif
- Figure 5/5B/low_magnification_Fig/DTR_overlay.tif
- Figure 5/5B/low_magnification_Fig/DTR_overlay_JPEG.jpg
- Figure 5/5C/
- Figure 5/5C/En1cellscount_IHC.pzfx
- Figure 5/5D/
- Figure 5/5D/Ctrl/
- Figure 5/5D/Ctrl/DAPI.tif
- Figure 5/5D/Ctrl/EN1.tif
- Figure 5/5D/Ctrl/Ki67.tif
- Figure 5/5D/Mrc1-DTR/
- Figure 5/5D/Mrc1-DTR/DAPI.tif
- Figure 5/5D/Mrc1-DTR/EN1.tif
- Figure 5/5D/Mrc1-DTR/Ki67.tif
- Figure 5/5E/
- Figure 5/5E/Fig4D.xlsx
- Figure 5/Fig. 5F.pptx
- Figure 5/Fig.5A.pptx
