# Supplementary material for: CD206+ macrophages facilitate wound healing through interactions with Gpnmbhi fibroblasts
Source: EMBO Rep. 2025 Jun 10;26(14):3679–704. doi: 10.1038/s44319-025-00496-4 (PMC12287335; doi:10.1038/s44319-025-00496-4)
Supplement: Supplementary file 6 — Source data Fig. 5 [file 44319_2025_496_MOESM6_ESM.zip › Figure 5/5E/Fig4D.xlsx]

## Sheet: Sheet1
	EN1+ Ki67+				EN1+				EN1-
DTX+PBS	10.2151	3.75	13.2597	15.3846	23.1183	29.375	30.9392	19.6581	66.6667	66.875	55.8011	64.9573
DTX+PDGFA	31.1258	22.1519	19.2308	46.0938	21.8543	27.2152	14.1026	19.5312	47.0199	50.6329	66.6667	34.375
