# Supplementary material for: CD206+ macrophages facilitate wound healing through interactions with Gpnmbhi fibroblasts
Source: EMBO Rep. 2025 Jun 10;26(14):3679–704. doi: 10.1038/s44319-025-00496-4 (PMC12287335; doi:10.1038/s44319-025-00496-4)
Supplement: Supplementary file 7 — Source data Fig. 6 [file 44319_2025_496_MOESM7_ESM.zip]

Archive with 31 entries (19 files):
- Figure 6/
- Figure 6/6B/
- Figure 6/6B/20230821PDGFA_Fig/
- Figure 6/6B/20230821PDGFA_Fig/CTRL_CD206.tif
- Figure 6/6B/20230821PDGFA_Fig/CTRL_DAPI.tif
- Figure 6/6B/20230821PDGFA_Fig/CTRL_overlay.tif
- Figure 6/6B/20230821PDGFA_Fig/CTRL_PDGFA.tif
- Figure 6/6B/20230821PDGFA_Fig/DTR_CD206.tif
- Figure 6/6B/20230821PDGFA_Fig/DTR_DAPI.tif
- Figure 6/6B/20230821PDGFA_Fig/DTR_overlay.tif
- Figure 6/6B/20230821PDGFA_Fig/DTR_PDGFA.tif
- Figure 6/6C/
- Figure 6/6C/Fig6C.xlsx
- Figure 6/6D/
- Figure 6/6D/highmagnification.tif
- Figure 6/6D/lowmagnification.tif
- Figure 6/6E/
- Figure 6/6E/Fig6E.xlsx
- Figure 6/6F/
- Figure 6/6F/6F.pzfx
- Figure 6/6F En1, Col1a1を追加してください/
- Figure 6/6F En1, Col1a1を追加してください/Col3a1.pzfx
- Figure 6/6G/
- Figure 6/6G/PDGFA_wound.pptx
- Figure 6/6H/
- Figure 6/6H/5F.xlsx
- Figure 6/6I/
- Figure 6/6I/PBS.tif
- Figure 6/6I/PDGF-AA.tif
- Figure 6/6J/
- Figure 6/6J/Fig6J.xlsx
