# Supplementary material for: CD206+ macrophages facilitate wound healing through interactions with Gpnmbhi fibroblasts
Source: EMBO Rep. 2025 Jun 10;26(14):3679–704. doi: 10.1038/s44319-025-00496-4 (PMC12287335; doi:10.1038/s44319-025-00496-4)
Supplement: Supplementary file 7 — Source data Fig. 6 [file 44319_2025_496_MOESM7_ESM.zip › Figure 6/6C/Fig6C.xlsx]

## Sheet: Sheet1
									Average
	Ctrl				Mrc1-DTR				Ctrl	Mrc1-DTR
CD206-	44.3038	46.8085	47.3684	44.1176	69.7674	70.7317	65.7143	59.4595	45.6496	66.4182
CD206+ PDGFA-	7.59494	0	9.21053	0	13.9535	19.5122	8.57143	21.6216	4.20137	15.9147
CD206- PDGFA+	0	8.51064	0	1.47059	0	0	0	0	2.49531	0
CD206+ PDGFA+	48.1013	44.6809	43.4211	54.4118	16.2791	9.7561	25.7143	18.9189	47.6537	17.6671
