# Supplementary material for: CD206+ macrophages facilitate wound healing through interactions with Gpnmbhi fibroblasts
Source: EMBO Rep. 2025 Jun 10;26(14):3679–704. doi: 10.1038/s44319-025-00496-4 (PMC12287335; doi:10.1038/s44319-025-00496-4)
Supplement: Supplementary file 7 — Source data Fig. 6 [file 44319_2025_496_MOESM7_ESM.zip › Figure 6/6E/Fig6E.xlsx]

## Sheet: Sheet1
EN1-	EN1+
76.8293	86.1111
79.2208	97.2973
59.4595	100
66.6667	88.8889
56.4103	94.7368
