# Supplementary material for: CD206+ macrophages facilitate wound healing through interactions with Gpnmbhi fibroblasts
Source: EMBO Rep. 2025 Jun 10;26(14):3679–704. doi: 10.1038/s44319-025-00496-4 (PMC12287335; doi:10.1038/s44319-025-00496-4)
Supplement: Supplementary file 7 — Source data Fig. 6 [file 44319_2025_496_MOESM7_ESM.zip › Figure 6/6H/5F.xlsx]

## Sheet: Sheet1
d5			d9
PBS	PDGF-AA		PBS	PDGF-AA
78.773	62.515		48.3436	29.7006
86.6083	78.1681		40.801	32.3714
96.3684	69.0722		52.1401	18.4278
89.6699	79.1252		37.4867	26.0437
